# Supplementary material for: Chronic stress disrupts hepatic homeostasis and accelerates liver cancer progression through ADRB2 signaling
Source: Sci Adv. 2026 May 1;12(18):eaec0825. doi: 10.1126/sciadv.aec0825 (PMC13134585; doi:10.1126/sciadv.aec0825)
Supplement: Supplementary file 2 — Tables S1 and S2 [file sciadv.aec0825_tables_s1_and_s2.zip]

Archive with 2 entries (2 files):
- aec0825_table_s2.xlsx
- aec0825_table_s1.xlsx
