# Supplementary material for: Chronic stress disrupts hepatic homeostasis and accelerates liver cancer progression through ADRB2 signaling
Source: Sci Adv. 2026 May 1;12(18):eaec0825. doi: 10.1126/sciadv.aec0825 (PMC13134585; doi:10.1126/sciadv.aec0825)
Supplement: Supplementary file 2 — Tables S1 and S2 [file sciadv.aec0825_tables_s1_and_s2.zip › aec0825_table_s2.xlsx]

## Sheet: Sheet1
Primers	Sequences (5’→3')
Adgre1-F	CCATCCACTTCCAAGATGGGTTA
Adgre1-R	TGCCATCAACTCATGATACCCT
Clec4f-F	GAGGCCGAGCTGAACAGAG
Clec4f-R	TGTGAAGCCACCACAAAAAGAG
Vsig4-F	CCTGGGCCACCTAATAGTGC
Vsig4-R	GCCTCTCAGGGGATCATAGAT
Timd4-F	CCGGTGACTTTGCCTTGTCAT
Timd4-R	CTCTGCATTGCACTTGGAATTG
Ctnnb1-F	CATCTACACAGTTTGATGCTGCT
Ctnnb1-R	GCAGTTTTGTCAGTTCAGGGA
Met-F	AGCAATGGGGAGTGTAAAGAGG
Met-R	CCCAGTCTTGTACTCAGCAAC
Akt-F	GTCATCGAACGCACCTTCCAT
Akt-R	AGCTTCAGGTACTCAAACTCGT
Ras-F	ATGACTGAGTACAAACTGGTGGT
Ras-R	CATGTATTGGTCTCTCATGGCAC
Gapdh-F	GCCAAGTATGATGACATCAAGAAGG
Gapdh-R	GCTGTAGCCGTATTCATTGTCATAC
Adrb1-F	CTCATCGTGGTGGGTAACGTG
Adrb1-R	ACACACAGCACATCTACCGAA
Adrb2-F	GGGAACGACAGCGACTTCTT
Adrb2-R	GCCAGGACGATAACCGACAT
Adrb3-F	GGCCCTCTCTAGTTCCCAG
Adrb3-R	TAGCCATCAAACCTGTTGAGC
Adra1a-F	CTAAGGCCATTCTACTTGGGGT
Adra1a-R	CGAGTGCAGATGCCGATGA
Adra1b-F	GCAGCGGTTGATGTCCTGT
Adra1b-R	AGTATCGCACCCCAATGTAGC
Adra1d-F	AGTGGGTGTCTTCCTAGCC
Adra1d-R	GCCTAGAACCTCCATAGTGGC
Adra2a-F	GTGACACTGACGCTGGTTTG
Adra2a-R	CCAGTAACCCATAACCTCGTTG
Adra2b-F	TCTTCACCATTTTCGGCAATGC
Adra2b-R	AGAGTAGCCACTAGGATGTCG
Adra2c-F	CTGTGGTGGGTTTCCTCATCG
Adra2c-R	ACTTGCCCGAAGTACCAGTAG
