# Supplementary material for: Chronic stress disrupts hepatic homeostasis and accelerates liver cancer progression through ADRB2 signaling
Source: Sci Adv. 2026 May 1;12(18):eaec0825. doi: 10.1126/sciadv.aec0825 (PMC13134585; doi:10.1126/sciadv.aec0825)
Supplement: Supplementary file 2 — Tables S1 and S2 [file sciadv.aec0825_tables_s1_and_s2.zip › aec0825_table_s1.xlsx]

## Sheet: Sheet1
HCC progression signature	Non alcoholic fatty liver disease	Adrenergic signaling	ADRB2 signaling
H19	IL6	ADRB3	Bub1b
Klf6	IL6RA	ADRA2C	Cables1
Slfn4	SOCS3	ADRA2B	Ccnb1
Mnt	TNF	ADRA2A	Ccnb2
Tmprss2	TNFRSF1A	ADRB1	Cdc20
Pdgfb	NFKB1	ADRB2	Cdca8
Hk2	RELA	GNAS	Cdkn3
Icosl	INS2	ADCY1	Ckap2l
Mmp14	INS1	ADCY2	Hmmr
S100a4	INSR	ADCY3	Kif20a
S100a6	IRS1	ADCY4	Kif2c
Timp1	IRS2	ADCY5	Kifc1
Sema6b	PIK3CA	ADCY6	Lrcc1
Uhrf1	PIK3CD	ADCY7	Mki67
Cnn1	PIK3CB	ADCY8	Ncapg
Itga3	PIK3R2	ADCY9	Nusap1
Nrip2	PIK3R1	BVES	Plk1
Csn3	PIK3R3	POPDC2	Racgap1
Vwf	AKT1	POPDC3	Tpx2
Napsa	AKT2	KCNK2	Casp1
Rhoc	AKT3	PRKACA	Cxcl13
Epdr1	GSK3A	PRKACB	Fgl2
Bcam	GSK3B	PRKACG	Fpr2
Relb	NR1H3	ATP1A1	Socs1
Klf4	RXRA	ATP1A2	Vstm4
Elf3	SREBF1	ATP1A3	Afap1
Bicd1	MLX	ATP1A4	Angptl2
Impdh1	MLXIP	ATP1B4	Evl
Ddr1	MLXIPL	ATP1B1	Podn
Ier3	PKLR	ATP1B2	Satb1
Cyp17a1	LEP	ATP1B3	Calhm2
Itpkc	LEPR	FXYD2	Disp2
Coq8b	ADIPOQ	SLC9A1	Efcab11
Ptrf	ADIPOR1	KCNQ1	Kcnk10
Cacna1b	ADIPOR2	KCNE1	Mrgpre
Cd33	PRKAA1	ATP2B1	Neurl1b
Nes	PRKAA2	ATP2B3	Nodal
Cd44	PRKAB1	ATP2B4	Slc6a4
Ripk4	PRKAB2	ATP2B2	Tbxa2r
Nid1	PRKAG1	SLC8A1	Adgb
Por	PRKAG3	SLC8A2	Ccdc18
Atp4a	PRKAG2	SLC8A3	Ccdc183
Ampd3	MAPK14	SCN5A	Elovl7
P2rx5	MAPK11	SCN7A	Raver2
Eps8l1	MAPK12	SCN1B	Snhg3
Fblim1	MAPK13	SCN4B	Taf9b
Neurl1a	PPARA	CACNA1C	Tceal1
Slc4a1	PPARG	CACNA1D
Snai3	CDC42	CACNA1F
Slc5a6	RAC1	CACNA1S
Stx1a	MAP3K11	CACNB1
Relt	MAPK8	CACNB2
Gprc5b	MAPK9	CACNB3
Apobec3	MAPK10	CACNB4
Rassf1	ITCH	CACNA2D1
Spire2	ERN1	CACNA2D2
Kdelr3	TRAF2	CACNA2D3
Ptprs	MAP3K5	CACNA2D4
Glis2	FOS	CACNG1
Bicc1	JUN	CACNG2
Nol3	IL1A	CACNG3
Stc1	IL1B	CACNG4
Tppp3	IKBKB	CACNG5
Npdc1	XBP1	CACNG6
Itga2	CEBPA	CACNG7
Lama5	CYP2E1	CACNG8
Adamtsl4	FASL	CALML3
Fcrls	TGFB1	CALM2
Slpi	EIF2AK3	CALM3
Brca1	EIF2S1	CALM1
Etv4	ATF4	CALML6
Mmp9	DDIT3	CALML5
Slc12a4	BCL2L11	CALML4
Gpx3	BAX	CAMK2A
Slc2a4	FAS	CAMK2D
Abca5	CASP8	CAMK2B
Alox15	BID	CAMK2G
Ccl6	CYCS	RYR2
Dnah1	CYCT	PPP2CA
Rab3d	CASP3	PPP2CB
Rps6kl1	CASP7	PPP2R1B
Slc6a8	NDUFV1	PPP2R1A
Cyb561	NDUFV2	PPP2R2A
Tnfaip3	NDUFV3	PPP2R2B
Rhobtb1	NDUFA1	PPP2R2C
Apaf1	NDUFA2	PPP2R2D
Hkdc1	NDUFA3	PPP2R3B
Unc5b	NDUFA4	PPP2R3C
Ddit4	NDUFA4L2	PPP2R3A
Gabrp	NDUFA5	PPP2R5B
Rhbdf1	NDUFA6	PPP2R5C
Shc2	NDUFA7	PPP2R5D
Fstl3	NDUFA8	PPP2R5E
Igfbp3	NDUFA9	PPP2R5A
Aebp1	NDUFA10	PPP1CA
Map2k6	NDUFAB1	PPP1CB
Ace	NDUFA11	PPP1CC
Trim47	NDUFA12	TNNC1
Slc13a5	NDUFA13	TNNI3
Fam101b	NDUFB2	TNNT2
Per1	NDUFB3	TPM1
Usp43	NDUFB4	TPM2
Plcd3	NDUFB4B	TPM3
Map3k14	NDUFB4C	TPM4
Ptpn21	NDUFB5	ACTC1
Mbip	NDUFB6	MYH7
Plek2	NDUFB7	MYH6
Arg2	NDUFB8	MYL2
Ccdc88c	NDUFB9	MYL3
Nedd9	NDUFB10	MYL4
Pdlim7	NDUFB11	PLN
Vcan	NDUFS1	ATP2A1
Arhgef28	NDUFS2	ATP2A3
Hmgcr	NDUFS3	ATP2A2
F2rl1	NDUFS4	AGT
Fam107a	NDUFS5	AGTR1
Sftpa1	NDUFS6	AGTR2
Gm6768	NDUFS7	ADRA1A
Clu	NDUFS8	ADRA1B
Trim35	NDUFC1	ADRA1D
Osmr	NDUFC2	GNAQ
Rem2	SDHA	PLCB1
Ajuba	SDHB	PLCB2
Fam134b	SDHC	PLCB3
Fzd6	SDHD	PLCB4
Myc	UQCRFS1	PRKCA
Csnk1e	CYTB	PPP1R1A
C1qtnf6	CYC1	MAPK1
Myh9	UQCRC1	MAPK3
Vdr	UQCRC2	RPS6KA5
Emp2	UQCRH	CREB1
Plec	UQCRB	ATF2
Lynx1	UQCRQ	ATF4
Tfrc	UQCR10	CREB3
Tmem41a	UQCR11	CREB3L1
App	COX3	CREB3L2
Adamts1	COX1	CREB3L3
Ets2	COX2	CREB3L4
Chaf1b	COX4I1	CREB5
Setd4	COX4I2	ATF6B
Fmnl3	COX5A	CREM
Krt18	COX5B	BCL2
Cxcl13	COX6A1	RAPGEF3
Smoc2	COX6A2	RAPGEF4
Tnfrsf12a	COX6B1	MAPK11
Mep1a	COX6B2	MAPK12
Cyp39a1	COX6C	MAPK13
Pi16	COX7A2	MAPK14
Slc37a1	COX7A1	GNAI1
Sik1	COX7A2L	GNAI3
Myl12a	COX7B	GNAI2
Spsb3	COX7B2	PIK3CG
Fkbp5	COX7C	PIK3R5
Myo7b	COX8A	PIK3R6
Slc4a9	COX8B	AKT1
Dpysl3	COX8C	AKT2
Lox		AKT3
Fads3
Ankrd1
Il33
Rin1
Fosl1
Ltbp3
Cbr2
Slc16a3
Got1
Cd63
Baiap2
Adam8
Tspan4
Alox5
Ccr1
Pdgfa
Tspan17
Mybl1
Col5a2
Ptp4a1
Gls
Vil1
Ptprn
Mlph
Mcm6
Pkp1
Fcamr
Lamc1
Tagln2
Ptpn14
Atf3
Mgst3
Fmo3
Vim
Plxdc2
Kif5c
Ralgds
Lcn2
Cytip
Il1rn
Cers6
Itga6
Prrg4
Ehd4
Smox
Slc20a1
Cd93
Chmp4c
Mmp24
Eif6
Src
Wisp2
Slc7a11
Tm4sf4
Ngf
Ptgfrn
Hsd3b1
S100a11
Ccdc109b
Alpk1
Efna4
Adam15
Arhgef2
Lmna
Rorc
Cyr61
Cdh17
Atp6v0d2
Rragd
Tnc
Lrp8
Ctps
Mfsd2a
Alpl
Map3k6
Per3
Bst1
Cgref1
Tbc1d1
Sult1e1
Spp1
Agpat9
Slc10a6
Plac8
Cxcl5
Pf4
Cxcl3
Cxcl1
Shroom3
Naaa
Anxa3
Tes
Ung
Rasal1
Osbpl3
Zyx
Gxylt2
Slc41a3
Bhlhe40
A2m
Clec4d
Olr1
Wnt5b
Emp1
Slco1a4
Cidec
Cd9
Tead4
Rhpn2
Iqgap1
Mfge8
Tmc5
Xylt1
Itgam
Tead2
Wee1
Plp2
Ccdc120
Rbm3
Col4a5
Flna
Asb11
Dusp9
Plxna3
Dusp4
Ank1
Dctd
Slc25a4
St3gal2
Mt2
Mt1
Tpm4
Slc7a6
Smpd3
Panx1
Bmper
Acta1
St14
Usp2
Barx2
Treh
Calml4
Thsd4
Pkm
1700017B05Rik
Nrg4
Col12a1
Adamts7
Plscr1
Tgfbr2
Scn5a
Fhl3
Syde1
Srxn1
Igdcc4
Pygb
Tmprss7
BC016579
Ypel4
Tspan8
Loxl2
Mfsd7c
Evpl
Lif
Hid1
Myo5a
Ly6d
Dbn1
Scn7a
Gnat1
Parm1
Vat1
Dcbld2
Mid1
Nfkbiz
Ccl7
Ccl2
Tmem98
Krt17
Midn
Cbarp
Cerk
Zfp57
Dnajb5
Ptpn23
Fam110c
Gadd45a
Greb1
Inhbb
Prkcdbp
Spred3
Aldh3b3
Rims2
Cep85
Tnfrsf23
Tgm2
Dusp8
Ankrd13b
Fgd3
Igsf8
Spon1
Prkab2
Trpm4
Spats2l
Fchsd1
Ciart
Reep2
Scube3
Vill
Baiap2l1
F13a1
Gipc2
Abhd2
Tgfb2
Dusp10
Ppl
Msantd3
Galnt12
Fgl2
Spsb1
Rhbdd2
Timeless
Thbs1
Fmo2
Arntl2
Slc25a24
Fam102b
5330417C22Rik
Pvr
Abcb1a
Eps8l3
Kazn
Efhd2
Clcf1
Mthfd1l
Sh3pxd2b
Klc3
C1qtnf4
Osbpl10
Atp1a3
Chrnb1
Slc7a1
Rap1gap
Myzap
5730559C18Rik
Kif21b
Rasl12
Pgm5
Enc1
Phlda3
Fhdc1
Mcm3
Shisa4
Vwa1
Bag2
Specc1
Clspn
AA986860
Mum1l1
Gucy2c
Itpr3
Serpinb6b
Greb1l
Synpo
Otud1
E130012A19Rik
Elfn2
Pcsk9
Ctla2a
Lingo4
Tubb2b
Nudt18
Sh2d5
Hcar2
Adrb2
Slc16a5
A430105I19Rik
Gldn
Plaur
Lrrc75a
Ngfrap1
Lrrc8e
Gm5424
Hmga1
Cystm1
Gprc5a
Spsb4
Cd24a
Cldn4
Nxpe5
Cd300lf
Rell1
Sstr2
Sacs
Mmgt2
Phldb1
Igf2
Myof
Slc35e4
Ntf3
Ivl
Syt12
Krt8
Gpr55
Gal3st1
Arl4c
Zfp697
Bex1
Grrp1
Gja4
Evc2
Lgals3
Sprr1a
2023-09-06
Cdr2l
Sepn1
Fam83a
Cacna1c
Rab11fip5
Cd14
Akr1b7
Plpp2
Hbb-bs
Lamb2
Glis3
9430076C15Rik
Fes
Gm609
Phgdh
Hunk
Hhipl2
Tnfaip6
Dpep2
Ptrh1
Sh2d4a
Tceal5
Ffar4
Afp
Kbtbd13
Lrtm2
Ntrk2
Tns1
B4galnt4
Hmcn2
Gpc3
B4galt6
Med12l
Tmem154
Rab31
Fry
Chd9
Them6
Ier5
Capg
Hmga2
Lmcd1
Lepr
Prtn3
Camk2b
Gm12715
Actg2
Rcan3
Hydin
Adamts14
Hspa2
Alox5ap
Serpinb6a
Zfp462
Nol4l
Krt5
Sphk1
Ifnlr1
Serpinb2
Ncs1
Actg1
Nrg1
Numbl
Plppr1
Arhgap22
Sema3e
1700027J19Rik
Slc24a3
Srrm4
Fbln2
Anks6
Vsig10
Nipal1
Gm14685
Myadm
Flnc
Cry2
Gm5641
Hist1h2bq
Ank3
Ahnak
Hba-a2
Hba-a1
Gm12070
Ccnd1
Jund
Cfap44
Tuba1a
Trim6
Rpl37rt
Ahnak2
Cdkn2b
Hbb-bt
Gm10642
Mex3a
Fndc10
Slc4a11
Pak6
Heg1
6330403L08Rik
Nrbp2
Sox4
Wfdc3
Ly6c1
Klrb1b
Tmsb10
Btc
Gm15387
Gm11843
D930015M05Rik
Gm15567
Cd63-ps
Wipf3
Gm12840
Gm16277
Gm13387
1200007C13Rik
Ier5l
Pakap
A930033H14Rik
Gm17300
Gm17066
Rpl41
1700047I17Rik2
Cphx3
Gm26809
Gm26578
Tcf24
Gm19589
Gm7694
Trdc
Gm42793
Gm5340
Krt8-ps
RP23-462D5.5
RP23-234F23.1
RP23-359B23.11
RP23-98C9.5
RP23-354I24.7
