# Supplementary material for: Chronic stress disrupts hepatic homeostasis and accelerates liver cancer progression through ADRB2 signaling
Source: Sci Adv. 2026 May 1;12(18):eaec0825. doi: 10.1126/sciadv.aec0825 (PMC13134585; doi:10.1126/sciadv.aec0825)
Supplement: Supplementary file 3 — Data file S1 [file sciadv.aec0825_data_file_s1.zip]

Archive with 1 entries (1 files):
- aec0825_data_file_s1.xlsx
