# Supplementary material for: Chronic stress disrupts hepatic homeostasis and accelerates liver cancer progression through ADRB2 signaling
Source: Sci Adv. 2026 May 1;12(18):eaec0825. doi: 10.1126/sciadv.aec0825 (PMC13134585; doi:10.1126/sciadv.aec0825)
Supplement: Supplementary file 3 — Data file S1 [file sciadv.aec0825_data_file_s1.zip › aec0825_data_file_s1.xlsx]

## Sheet: Fig. 1
Fig. 1F (left)			Fig. 1F (right)			Fig. 1G			Fig. 1H (left)			Fig. 1H (right)
GLU (mmol/L)			APTT (s)			Oil Red O+ hepatocytes (%)			ALT (U/L)			AST (U/L)
Control	CRS		Control	CRS		Control	CRS		Control	CRS		Control	CRS
9.804	13.444		26.45	43.2		22.5974	75.9674		32.354	71.054		126.544	132.85
9.286	13.316		31.7	41.1		28.9474	54.5946		54.68	75.896		116.124	134.366
13.956	14.596		25.85	31.85		33.0789	70.6861		42.154	55.232		108.834	177.2
14.458	11.554		30.25	38.05		23.1527	63.8961		24.19	74.334		82.73	159.528
12.246	13.43		23.05	33.85		18.6667	71.84		31.096	42.262		94.07	118.6
11.172	14.39								30.622	61.812		117.644	278.694
8.088	12.986								47.288	148.774		83.136	406.852
5.486	12.118								37.282	62.52		111.496	172.898
8.558	11.488								43.21	113.364		171.502	454.928
7.618	10.784								44.469	78.944		96.06	196.604
5.94	9.736
7.788	6.348
7.044	7.898
8.754	9.88
	8.574

## Sheet: Fig. 2
Fig. 2C					Fig. 2E							Fig. 2H							Fig. 2J			Fig. 2K
Akt		Ras			Body weight (Start)		Body weight (After CRS)		Body weight (End)			Tumor/total liver (%)		Tumor number (/mm2)		Tumor size (mm2)			Ki67+ cells (%)			ALT (U/L)		AST (U/L)		ALP (U/L)		TBA (μmol/L)
Control	HCC	Control	HCC		HCC	CRS+HCC	HCC	CRS+HCC	HCC	CRS+HCC		HCC	CRS+HCC	HCC	CRS+HCC	HCC	CRS+HCC		HCC	CRS+HCC		HCC	CRS+HCC	HCC	CRS+HCC	HCC	CRS+HCC	HCC	CRS+HCC
0.797	5.822	1.019	5.535		24.2	25	25.2	23.7	25.82	26.15		14.1028	27.3059	0.875866	1.13415	0.161015	0.24076		6.03865	17.0168		802.009	1052.3	394.726	580.224	569.886	653.788	88.798	424.832
1.054	5.716	1.047	6.144		26.3	23.8	28.3	21.8	27.96	24.79		25.0015	15.566	0.946974	0.759448	0.264014	0.204965		2.53521	14.1447		710.507	1151.95	371.725	561.322	338.304	467.441	73.298	26.008
1.376	6.025	1.529	5.69		23.6	23.9	25.7	22.2	24.62	25.22		2.0558	11.9207	0.20018	0.842533	0.102698	0.141487		6.5285	23.7705		374.615	903.535	249.463	471.859	258.616	532.375	20.128	182.5
					25.2	24.5	29.2	23.1	27.65	24.42		7.24512	18.7006	0.588759	0.924496	0.123058	0.202278		4.2735	31.074		482.6	951.105	275.16	449.843	281.661	514.962	36.983	276.68
					25.6	23.6	27.5	22.6	27.93	25.67		16.3781	16.1667	0.713468	1.07598	0.229556	0.15025		4.13437	17.7258		704.606	804.063	353.733	403.066	442.977	371.442	51.045	9.212
					23.5	24.4	26.2	23.1	26.01	26.32		4.42722	18.8656	0.304825	0.780107	0.145238	0.241834		6.80529	11.336		406.059	871.949	203.893	526.927	332.331	466.3	26.679	49.255
					25.8	25.4	29.8	24.3	28.14	26.25		19.5141	20.6753	0.910301	0.920722	0.21437	0.224555		6.83333	19.7314		633.468	1003.93	351.191	701.346	340.598	449.441	74.471	107.97
					23.4	24.6	26.4	22.5	26.26	28.94		0.69523	32.369	0.114446	0.850267	0.0607476	0.380692		7.53425	13.8436		661.779	1270.77	363.549	625.607	298.954	552.412	36.806	388.571
					23.7	24.6	25.6	23	24.92	25.02		2.98287	12.4087	0.271446	0.607124	0.109888	0.204386		7.27273	8.07692		595.434	942.082	292.352	465.92	308.88	455.853	37.672	57.749
					23.6	24.5	25.2	23.2	25.4	26.2		0.953364	14.4337	0.0459264	0.639632	0.207585	0.225657		9.71787	7.35901		202.315	1167.55	140.991	601.01	152.992	612.753	11.966	248.848
					25.2	25.1	27.4	24	25.82	26.62		26.4971	8.51566	0.983124	0.535099	0.269519	0.159142		5.02283	14.0092		1185	1044.24	597.891	430.25	513.054	259.787	278.823	25.06
					24.4	26.1	27.4	24.2	26.86	27.5		0.25471	25.834	0.0724523	1.00303	0.0351555	0.257559		6.67678	16.7355		208.374	2143.17	138.532	884.467	171.9	242.946	14.994	140.343
					25.2	24.7	27.8	23.6	27.61	26.56		1.79983	22.5288	0.186884	1.1972	0.0963075	0.188179		4.77528	10.3004		307.389	1119.28	233.175	561.79	238.023	582.264	30.201	157.905
					24.3	24.8	26	23.2	25.07	26.38		9.89086	25.8187	0.453323	0.924082	0.218186	0.279398		5.92885	23.9833		749.433	846.82	355.52	503.942	368.603	572.295	82.285	224.703
					24	22.1	26.4	21.2	26	22.72		17.6599	29.8837	0.81438	1.04504	0.216851	0.285959		3.44203	25.2308		610.913	905.824	274.609	398.345	394.707	623.556	98.051	141.608
					24.6	25.9	26	24.6	26.51	26.96		22.4165	10.4993	0.881931	0.766386	0.254175	0.136997		4.2328	19.8569		1216.71	1415.24	582.1	704.865	585.716	439.005	184.412	25.784
					26.3	24.8	28.8	23	27.88	26.75		11.8588	33.0309	0.546415	1.1736	0.217029	0.28145		3.51562	8.81543		1207.95	813.929	639.632	418.376	609.475	570.865	252.482	230.496
					23.4	26.6	25.1	24.7	25.92	26.34		3.55307	9.97521	0.36716	0.596089	0.0967718	0.167344		1.68675	13.7517		811.219	732.366	432.048	386.284	320.624	536.218	28.973	106.754
					26.6		29.4		27.34			20.6123		0.760273		0.271116			0.793651	12.0603		1185.72		514.98		464.555		59.559
																			1.05932	10.4068
																			9.30736	9.52381
																			4.78927	9.30233
																			4.72973	8.33333
																			7.71812	4.65116
																			5.42453	18.9076
																			1.42566	8.35694
																			4.34783	9.52891
																			6.23946	8.75
																			4.59259	6.58784
																			1.02249	14.9341

## Sheet: Fig. 3
Fig. 3C					Fig. 3E							Fig. 3F				Fig. 3I							Fig. 3K			Fig. 3L
Ctnnb1		Met			Body weight (Start)		Body weight (After CRS)		Body weight (End)			Survival analysis				Tumor/total liver (%)		Tumor number (/mm2)		Tumor size (mm2)			Ki67+ cells (%)			ALT (U/L)		AST (U/L)		ALP (U/L)		TBA (μmol/L)
Control	HCC	Control	HCC		HCC	CRS+HCC	HCC	CRS+HCC	HCC	CRS+HCC			HCC	CRS+HCC		HCC	CRS+HCC	HCC	CRS+HCC	HCC	CRS+HCC		HCC	CRS+HCC		HCC	CRS+HCC	HCC	CRS+HCC	HCC	CRS+HCC	HCC	CRS+HCC
1.118	7.532	1.525	7.676		22.36	22.26	25.98	21.83	32.07	30.2		43	0			3.14404	21.4407	0.885073	1.20624	0.035523	0.177748		1.98864	11.138		43.599	341.081	110.452	332.884	90.071	144.826	6.366	32.168
0.373	7.134	0.022	7.523		21.88	21.83	24.38	22.12	28.97	27.81		43	0			0.461664	27.8317	0.203666	1.75118	0.0226677	0.158932		2.56757	11.1507		34.654	534.349	179.363	497.343	104.321	569.77	5.767	31.908
0.95	7.652	0.535	7.633		20.17	22.03	22.81	20.92	26.63	28.25		43	0			2.78883	20.1493	0.499047	2.86241	0.0558832	0.0703929		2.06186	9.54712		53.695	69.372	133.411	105.739	90.177	93.638	10.415	6.715
					21.15	21.56	22.72	21.46	26.4	27.91		43	0			2.32319	29.513	0.777699	1.11083	0.0298726	0.265684		3.71389	7.08155		46.001	386.827	136.879	382.579	96.327	208.688	6.481	37.37
					21.03	22.44	23.72	21.76	27.23	29.26		43	0			5.08858	10.4371	0.799345	1.69653	0.0636594	0.0615203		3.3237	7.91209		65.913	51.802	161.783	133.357	113.432	109.175	10.226	5.18
					20.38	21.83	22.45	21.95	26.12	26.08		43	0			2.11313	25.4537	0.419349	2.2623	0.0503907	0.112513		6.34675	10.2459		55.136	102.848	132.037	166.261	87.171	107.789	6.086	9.543
					23.18	21.32	27.2	21.93	32.52	27.52		43	0			3.58457	22.8762	1.22887	0.553364	0.0291696	0.413402		4.06091	13.9461		143.868	496.35	175.785	577.599	71.473	396.973	4.873	115.396
					23.32	21.22	27.53	20.83	33.85	27.88		43	0			1.73903	20.8841	0.341665	2.71318	0.0508988	0.0787629		4.4733	13.6045		176.505	95.236	234.042	136.318	51.686	91.85	6.229	7.236
					20.46	21.85	22.19	21.96	25.31	31.68		43	0			12.1165	16.6562	0.945762	1.16577	0.128114	0.142878		3.29861	18.7342		187.381	245.872	208.075	219.545	149.809	96.729	14.031	16.121
					22.08	22.28	24.59	21.63	29.29	26.01		43	0			4.32319	20.5339	1.09481	1.1647	0.0394879	0.176302		6.87398	14.4391		124.899	77.248	147.264	128.08	112.631	117.575	5.672	8.404
					22.18	20.6	24.05	21.08	27.51	30.25		43	0			10.8262	18.4365	0.426998	2.49494	0.253542	0.0738955		0.776398	7.15421		181.709	149.437	206.455	276.605	202.49	221.197	21.696	9.243
					23.34	23.04	26.67	23.57	30.2	29.59		43	0			7.71697	27.5737	0.964539	0.955845	0.0800068	0.288475		1.41593	13.1994		141.327	298.541	161.798	400.286	111.299		10.307	7.335
					21.89	22.25	24.49	21.48	28.05			43	0			2.69349		0.584322		0.046096			1.93322	11.2179		75.338		119.917		100.655		6.567
					23.34	20.91	27.54	20.74	31.86			43	0			2.87901		0.265443		0.108461			1.49254	6.65584		418.977		339.723		105.185		10.738
					21.48	22.27	23.37	22.28	27.35			43	0			6.15321		0.806461		0.0762989			1.79104	13.6709		67.784		112.255		100.888		6.171
						22.33		23.11				39		1									9.84615	18.6541
						20.83		20.22				39		1									12.7786	18.6092
												42		1									5.83832	12.3671
												42		1									9.47205	13.8158
												42		1									8.81295	14.5478
												43		0									1.29199	7.00809
												43		0									5.69948	11.2658
												43		0									3.90173	13.2895
												43		0									5.62414	9.97409
												43		0									3.94737	11.0169
												43		0									6.92771	4.30233
												43		0									3.09735	3.85078
												43		0									4.78326	5.80913
												43		0									4.38596	6.09272
												43		0									3.11231	4.39024
												43		0
												43		0

## Sheet: Fig. 4
Fig. 4D																			Fig. 4F			Fig. 4H													Fig. 4J					Fig. 4K
Adrb1		Adrb2		Adrb3		Adra1a		Adra1b		Adra1d		Adra2a		Adra2b		Adra2c			ADRB2+ cells (%)			Tumor/total liver (%)				Tumor number (/mm2)				Tumor size (mm2)					Ki67+ cells (%)					ALT (U/L)				AST (U/L)				ALP (U/L)
Control	HCC	Control	HCC	Control	HCC	Control	HCC	Control	HCC	Control	HCC	Control	HCC	Control	HCC	Control	HCC		Hepatocytes	Tumor cells		HCC	HCC+inhibitor	CRS+HCC	CRS+HCC+inhibitor	HCC	HCC+inhibitor	CRS+HCC	CRS+HCC+inhibitor	HCC	HCC+inhibitor	CRS+HCC	CRS+HCC+inhibitor		HCC	HCC+inhibitor	CRS+HCC	CRS+HCC+inhibitor		HCC	HCC+inhibitor	CRS+HCC	CRS+HCC+inhibitor	HCC	HCC+inhibitor	CRS+HCC	CRS+HCC+inhibitor	HCC	HCC+inhibitor
0.967	1.273	1.038	2.473	0.645	0.966	0.655	1.364	0.818	0.766	0.679	3.735	1.083	2.65	0.931	1.944	0.942	0.97		0	95.5224		19.9079	1.1122	29.3894	4.58475	0.2875	0.03655	0.618386	0.108131	0.69245	0.30431	0.475259	0.424001		7.74194	3.4188	7.94702	10.0629		231.55	105.106	955.617	462.192	265.506	172.438	782.204	625.24	231.004	178.18
0.752	0.887	0.805	4.274	1.593	0.147	1.059	0.402	0.992	0.297	1.016	4.598	1.656	12.064	0.899	0.982	0.796	2.181		0	96.063		2.39195	0.99661	19.505	4.58858	0.09099	0.04653	0.435249	0.159556	0.26288	0.21419	0.448134	0.287584		10.8434	2.27273	11.6788	8.76494		142.209	107.831	454.599	173.772	149.791	168.581	293.548	367.154	185.494	172.958
1.818	1.334	2.148	4.172	1.056	0.171	1.397	0.804	1.636	0.44	2.006	6.955	0.766	8.412	1.763	1.05	1.017	2.791		0	98.0769		5.70292	2.01231	5.07359	5.63706	0.14355	0.11082	0.160245	0.132468	0.39729	0.18158	0.316616	0.425541		10.7383	2.4	21.8045	10.1322		312.477	147.283	188.168	201.647	376.448	264.911	232.819	187.258	258.439	178.951
	1.993		7.994		0.052		0.513		0.302		3.012		6.657		0.885		1.538		0	98.8636		24.1584	0.46619	6.30063	1.20962	0.5101	0.02496	0.190805	0.0369798	0.47361	0.18676	0.330213	0.327104		7.43802	1.79641	15.4676	7.53425		425.497	104.47	280.534	141.082	503.593	250.264	356.047	226.149	331.702	163.638
	1.416		7.285		0.074		0.471		0.273		3.994		13.464		0.46		1.65		0	99		9.48432	6.92721	43.1195	12.2592	0.27537	0.25417	0.411432	0.255692	0.34442	0.27254	1.04803	0.47945		12.8492	3.31126	15	5.84416		189.393	299.142	1093.92	285.627	343.695	319.828	792.087	258.492	215.653	234.853
	1.626		8.767		0.035		0.334		0.42		3.562		13.935		0.5		1.354					6.63214	0.19867	32.7186	5.17874	0.26938	0.01443	0.394377	0.105023	0.2462	0.1377	0.829626	0.493105		11.0204	5.76923	25.4839	2.30415		148.43	94.576	1087.56	232.058	204.515	209.971	753.175	314.423	172.043	163.023
	1.37		6.217		0.053		0.361		0.368		3.406		9.017		0.26		8.342					0.03013	0.07402	23.9792	2.03931	0.01098	0.02274	0.4563	0.0874467	0.02743	0.03255	0.525514	0.233206		8.91089	8.05861	13.1579	2.7451		76.841	63.598	648.331	157.391	110.994	171.43	426.761	204.006	164.453	178.86
																						2.52459	0.59304	28.2062	10.4665	0.09316	0.0248	0.497575	0.218445	0.271	0.23914	0.566873	0.479135		12.4	5.94595	13.4884	4.37158		272.601	105.971	746.779	477.864	237.63	163.5	521.554	433.239	167.382	167.15
																						7.3497	0.82375	35.5761	4.84994	0.17429	0.03677	0.316423	0.120591	0.42169	0.224	1.12432	0.402182		10	7.8341	19.6809	2.39044		87.341	158.163	424.581	151.211	132.199	263.189	365.22	160.367	157.975	224.488
																						0.17172	2.03517	38.4671	0.659269	0.01823	0.10678	0.48868	0.0275035	0.09419	0.19059	0.787162	0.239704		7.28477	5.88235	15.1852	3.50195		269.987	172.324	1365.18	100.664	214.344	145.64	913.077	161.898	164.367	256.259
																																			9.26641	6.61765	11.7647	3.81679
																																			12.2137	6.70103	11.1702	3.05344
																																			7.73994	7.31707	17.6991	4.14508
																																			9.86842	8.19672	10.1124	2.59067
																																			10.6509	6.61157	8.65385	5.61798
																																			4.25532	2.72727	20.3077	7.77202
																																			5.21327	1.86916	14.1935	5.7554
																																			8	3.0303	16.3265	7.84314
																																			6.81818	1.92308	19.1045	6.81818
																																			6.91489	4.12371	15.7895	7.63889
																																			10.8949	5.33981	24.9057	13.6364
																																			8.27586	7.79221	13.8264	8.79121
																																			14.0187	9.09091	17.2205	13.1148
																																			15.5556	5.84795	12.7451	6.81818
																																			9.55882	7.2	11.7371	10.6796
																																			5.09259	2.25989	23.1343	13.9073
																																			7.88177	2.3622	18.0952	12.2581
																																			4.66667	3.08642	18.1818	12.1569
																																			3.58974	1.5625	15.7068	10
																																			3.87097	2.64901	15.7658	5.42169
[truncated: 6 more columns]

## Sheet: Fig. 5
Fig. 5A			Fig. 5F														Fig. 5H
Relative mRNA expression			Tumor/total liver (%)				Tumor number (/mm2)				Tumor size (mm2)						Ki67+ cells (%)
Adrb2f/f	Adrb2Δhep		Adrb2f/f+HCC	Adrb2Δhep+HCC	Adrb2f/f+CRS+HCC	Adrb2Δhep+CRS+HCC	Adrb2f/f+HCC	Adrb2Δhep+HCC	Adrb2f/f+CRS+HCC	Adrb2Δhep+CRS+HCC	Adrb2f/f+HCC	Adrb2Δhep+HCC	Adrb2f/f+CRS+HCC	Adrb2Δhep+CRS+HCC			Adrb2f/f+HCC	Adrb2Δhep+HCC	Adrb2f/f+CRS+HCC	Adrb2Δhep+CRS+HCC
1.03	0.426		2.41317	0.509745	12.9771	4.2678	0.14212	0.0402185	0.469237	0.181316	0.169799	0.126744	0.276558	0.235379			9.15033	7.75194	16.6667	5.75916
0.974	0.327		2.04824	3.94375	1.11571	2.45551	0.135227	0.0663638	0.0637777	0.125733	0.151467	0.594262	0.174937	0.195296			5.47945	9.64912	12.6667	4.62428
0.803	0.197		0.372611	4.82672	4.90817	5.81951	0.0508661	0.200504	0.329342	0.176538	0.0732533	0.240729	0.14903	0.329646			9.47368	4.90798	20.3883	10.4377
1.312	0.477		1.37436	1.98392	8.55726	4.14464	0.131989	0.0752091	0.455451	0.183155	0.104127	0.263787	0.187885	0.226291			4.7619	6.36943	23.741	5.21739
			13.0512	4.05002	20.033	10.4419	0.68616	0.103768	0.539428	0.299146	0.190207	0.390294	0.371375	0.349059			7.14286	6.0241	14.6341	4.87805
			0.877301	0.200135	5.8111	0.394859	0.0389815	0.0376315	0.294776	0.0308983	0.225055	0.0531829	0.197136	0.127793			5.88235	1.40845	13.2275	5.46875
			10.5923	0.188585	30.0731	1.22994	0.390104	0.0513691	0.731879	0.105942	0.271526	0.0367118	0.410902	0.116095			8.26446	1.5748	14.4928	13.1868
			11.2571	11.4442	34.8641	0	0.524852	0.269023	0.873423	0.0164757	0.214481	0.425397	0.399166	0			10.3896	2.32558	10.2857	14.527
			2.2914	0.176695	0.476	0	0.235403	0.0209411	0.0260073	0.0132685	0.0973396	0.0843772	0.183025	0			10.4294	3.06122	14.8936	8.27068
			14.5334	0.36535	0.312507	0	0.581146	0.0392449	0.022238	0.015892	0.250081	0.0930949	0.140528	0			5.10204	5.12821	12.7273	8.07453
			3.08497	4.45277	0.753885	0	0.176525	0.169667	0.0147699	0.0139409	0.174761	0.262441	0.51042	0			11.8577	1.16959	19.1781	6.59341
			15.8606	1.06323			0.483173	0.0678259			0.32826	0.156758					8.41121	0.877193	15.5039	8.88031
			9.45246	0.169829			0.207706	0.0413349			0.455089	0.0410862					8.37209	2.27273	13.8408	9.74729
																	7.52688	4.95868	16.2963	7.09677
																	12.6126	2.15827	14.0625	6.55738
																	6.89655	2.58065	9.05797	10.9091
																	8.33333	2.09424	9.17431	8.27068
																	5.81395	1.78571	11.4583	8.76494
																	7.86517	2.01342	14.5631	4.92611
																	6.66667	1.3245	10.0877	12.5392
																	7.5	10.9023	13.6095	8.84956
																	11.2299	4.7619	11.2462	8.37004
																	8.22785	3.0303	14.4	5.83942
																	11.8812	2.7027	14.8688	4.73373
																	14.5161	7.89474	12.2867	9.96979
																	5.50162	8.8	8.33333	3.79147
																	8.57143	7.59494	7.1161	5.80645
																	7.76398	9.85915	11.8321	4.34783
																	5.24345	6.4	11.3269	2.94118
																	9.66184	3.14961	12.8405	8.10811

## Sheet: fig. S1
fig. S1I																	fig. S1J
mPFC		BNST		LS		PVN		BLA		PVT&fr		DM		NTS			Body weight
Control	CRS	Control	CRS	Control	CRS	Control	CRS	Control	CRS	Control	CRS	Control	CRS	Control	CRS		Control_start	Control_end	CRS_start	CRS_end
137	388	36	81.5	73	326	58	153	16	47	50	129	42	180	33	64.5		23.8	24.6	25.2	23.2
43	445	12	108	76	573	21	113.5	23.5	76	42	194	34	121	10	42		24.6	25	25	23.5
226	310	67	125	183	569	30.5	132.5	30	71	104.5	210	20	174.5	17	51		23.9	23.5	24.8	22.5
35	279	22	79	58	326	12.5	90.5	20	49	95	176	21	123	8	45		23.9	24.1	24.8	23.4
103	231.5	84	109	389	518	106.5	134	53	63	151.5	197	54	120	28	41		25.9	25.4	24.5	22.7
	344		144		452		156.5		78.5		147		224		70		24.3	24.3	25.1	23.9
																	24.3	25.3	23.7	21.6
																	23	23.6	24.8	22.6
																	24.4	24.9	24.1	23.3
																	24.5	24.4	25.7	23.8
																	24.9	25.2	24.2	22.9
																	24.8	25.7	23.9	23.1
																	25.8	26.9	24.6	23.2
																	23.8	24.7	25	23.2
																			25.4	23.6

## Sheet: fig. S2
fig. S2C													fig. S2H			fig. S2I
Adgre1			Clec4f			Vsig4			Timd4				CLEC4F+ cell number/mm2			Adgre1		Clec4f		Vsig4		Timd4
Hepatocytes	Unlabeled NPCs	TIM-4+ cells	Hepatocytes	Unlabeled NPCs	TIM-4+ cells	Hepatocytes	Unlabeled NPCs	TIM-4+ cells	Hepatocytes	Unlabeled NPCs	TIM-4+ cells		Control	CRS		Control	CRS	Control	CRS	Control	CRS	Control	CRS
0.001465	0.261184	0.89268	0.001505	0.213213	0.862216	0.001242	0.186331	0.81717	0.001643	0.297402	0.921678		495.678	407.407		0.752	0.779	0.89	0.853	1.095	1.042	0.781	0.844
0.001296	0.197172	1.17437	0.001329	0.165303	0.935952	0.000926	0.165152	1.05351	0.001165	0.174892	1.30309		482.098	461.728		1.097	0.442	1.115	0.523	1.294	0.597	1.148	0.493
0.00196	0.348159	1.0327	0.00164	0.405718	1.01304	0.001357	0.383232	1.09678	0.002046	0.493049	0.837611		420.987	275		0.671	0.573	0.814	0.532	0.829	0.751	0.736	0.556
0.000719	0.38681	0.916711	0.000715	0.392622	1.11441	0.000641	0.367848	1.06933	0.00066	0.441839	0.934953		458.333	376.851		1.238	0.828	1.22	0.85	1.392	1.024	1.407	0.743
													322.53	346.296		0.744	0.624	0.766	0.855	0.642	0.659	0.66	0.745
													281.79	356.481		0.612	0.58	0.627	0.726	0.622	0.638	0.563	0.639
													495.678	342.901		1.487	0.847	0.93	0.929	1.174	0.792	1.768	0.893
													441.357	383.641		0.965	0.68	1.082	0.702	1.07	0.695	1.023	0.684
													359.876	366.666		1.15	0.743	1.491	0.765	0.987	0.864	1.156	0.757
													359.876	237.654		0.86	0.568	1.048	0.775	0.782	0.614	0.881	0.59
													448.148	427.777
													488.888	336.111
													471.913	98.4567
													658.641	254.629
													397.222
													485.493

## Sheet: fig. S3
fig. S3A			fig. S3B															fig. S3C																	fig. S3D					fig. S3E
GLU (mmol/L)			0min		15min		30min		60min		90min		120min		AUC of OGTT			0min		15min		30min		45min		60min		90min		120min		AUC of ITT			Insulin (ng/mL)_Non-fasting		Insulin (ng/mL)_Fasting			Pck1		G6pc
Control	CRS		Control	CRS	Control	CRS	Control	CRS	Control	CRS	Control	CRS	Control	CRS	Control	CRS		Control	CRS	Control	CRS	Control	CRS	Control	CRS	Control	CRS	Control	CRS	Control	CRS	Control	CRS		Control	CRS	Control	CRS		Control	CRS	Control	CRS
8.3	13.6		8.3	6.3	17.5	12.9	12.4	8.6	9.4	9.5	9.1	9	8.5	8.1	56.8	47.2		10.3	9.3	6.7	5	4.7	5.4	6.9	7.8	8.2	6.3	8.9	6.9	9.5	8.3	45.3	40.2		6.89876	6.46335	5.37987	4.05353		0.723	2.722	1.135	1.302
8.2	8.3		8.9	6.7	16.8	13.4	11	10.8	9.5	9.7	9.7	8.7	8.4	9.3	55.65	50.6		10.9	8.7	4.3	4.2	7.9	5.6	5	5.7	7.7	5.2	8.5	6.3	10.5	7	44.1	34.85		4.36301	5.1448	5.55794	6.5317		1.091	2.851	1.648	3.255
8	10.4		8.7	7.1	15.9	17.3	11	11.5	10.9	10.4	10.5	8.4	8.2	8	56.75	55.15		8.7	8.1	5.3	3	6	4.1	5	4.9	5.5	6.1	6.7	6	7	8.8	36.35	32.55		3.98127	7.193	2.90478	2.22649		0.784	2.692	0.746	2.478
9.2	10		9.4	6.5	17.4	12.9	14.1	9.7	11.4	8	9.5	7.5	9.5	9.2	61.85	45.95		11.4	10	7.5	5.1	5.3	4.8	4.9	4.5	6.8	8.1	7	9.8	9.2	8.9	41.8	41.75		5.6477	7.94701	4.16943	4.14788		0.953	2.051	1.136	1.885
8.9	11.9		7.3	7.2	19.1	12.1	17.1	9.4	12.2	7.4	9.2	8.9	8.6	8	65.55	45.4		9.2	9.4	6.8	5	4.7	4.9	5.3	6.5	5.3	6.3	6.8	6	13.3	8.2	40.15	37.5		6.12196	5.92738	3.62802	2.52699		0.668	1.358	0.573	0.994
																																								0.884	0.709	0.849	0.633
																																								1.399	1.581	1.082	0.61
																																								1.375	2.124	1.511	0.792
																																								1.041	1.038	0.396	1.074
																																								1.281	1	0.895	0.934

## Sheet: fig. S4
fig. S4B							fig. S4C							fig. S4E									fig. S4G							fig. S4H
0w		2.5w		5w			Tumor/total liver (%)		Tumor number (/mm2)		Tumor size (mm2)			0w		2.5w		5w		7.5w			Tumor/total liver (%)		Tumor number (/mm2)		Tumor size (mm2)			ALT (U/L)		AST (U/L)		ALP (U/L)
HCC	HCC+stress	HCC	HCC+stress	HCC	HCC+stress		HCC	HCC+stress	HCC	HCC+stress	HCC	HCC+stress		HCC	HCC+stress	HCC	HCC+stress	HCC	HCC+stress	HCC	HCC+stress		HCC	HCC+stress	HCC	HCC+stress	HCC	HCC+stress		HCC	HCC+stress	HCC	HCC+stress	HCC	HCC+stress
23.4	22.4	25.2	23.6	24.6	22.5		24.2617	49.3897	0.33837	0.42671	0.717016	1.15745		20	20	26.6	23.6	29.1	25.8	30.8	27.7		20.2306	54.7445	1.60555	0.536122	0.126004	1.02112		92.6	387.264	130.392	390.943	67.65	70.971
23.6	22.7	25.2	22.3	24.8	22		20.0851	30.9852	0.346207	0.514273	0.580146	0.602504		21	20	26.3	24.8	28.6	27.3	30.2	26.9		0.397926	52.8166	0.024776	0.463568	0.160611	1.13935		115.262	196.663	141.509	238.704	92.088	81.718
21.1	23.1	24	23.4	22	22.4		36.5525	46.0188	0.625581	0.560165	0.584298	0.821524		21	22	25.6	25.6	28.1	26.7	29.5	27.1		6.97844	23.7667	1.2037	1.64055	0.057975	0.14487		327.463	1053.27	332.242	959.158	94.453	249.152
21.3	20.1	27.9	20.9	27.2	19.7		15.8171	45.8185	0.252318	0.764534	0.62687	0.5993		20	21	25.6	24.5	28.8	26.6	31.6	27.7		2.07951	20.5366	0.275327	1.32347	0.075529	0.155172		48.986	1197.98	107.657	822.105	84.836	215.319
23	23	25.5	23.9	25	22.4		18.0851	47.7089	0.338279	0.741062	0.534621	0.643791		22	21	26.3	24.3	29.6	26	31.3	26.8		4.45363	11.9643	0.705478	1.57496	0.063129	0.075966		169.506	724.868	181.268	805.915	69.109	98.606
22	22	24.6	21.8	22.6	20.5		20.0439	38.6113	0.338294	0.457027	0.592499	0.844836		21	22	26.1	22.2	28.7	25.3	30.3	24.6		20.9764	10.635	0.863905	0.909319	0.242809	0.116956		257.108	374.984	276.493	362.317	70.579	102.415
21.5	21.9	23.4	22.4	23	21.9		39.5335	48.7779	0.49898	0.540518	0.792287	0.902428		21	22.6	26.4	25	28.7	26.1	29.9	26.4		10.1918	12.3124	0.569999	1.69035	0.178803	0.072839		111.818	88.193	138.141	182.199	59.138	88.649
25.8	21.9	26.4	23.2	26.5	21.7		12.6237	47.9155	0.242882	0.572118	0.519744	0.837511		19	20.7	22.2	23	23.2	24.2	23.1	26.15		11.1734	30.6979	0.891551	2.25263	0.125325	0.136276		63.875	106.196	115.57	157.474	91.1	93.836
21.9	21.5	24.7	22.3	23.2	21.3		54.5525	46.3675	0.586342	0.641324	0.924143	0.722996		21.1	22.6	24.7	25.7	26.1	27.3	28.56	28.7		21.9072	13.0282	1.05071	1.26302	0.133267	0.103151		157.839	75.411	185.465	125.095	75.852	104.618
20	22.6	21.7	24.2	21.8	22.6		14.5897	47.7343	0.202115	0.555923	0.721853	0.85865		22.6	21.3	26.5	23.2	28.1	24.2	31.3	24.5		4.65806	19.7284	0.739554	0.779993	0.062985	0.248916		94.961	42.158	150.331	112.01	87.836	92.471
														20	21.5	23.7	25.3	24.9	27.2	27.1	28.4		9.52672	50.8538	0.461061	1.29218	0.206626	0.393552		65.174	38.699	123.788	73.445	69.955	87.272
														20.8	20	23.8	22.6	25.3	23.5	26.15	23.9		12.3207	13.417	0.693342	0.534394	0.1777	0.25107		44.704	55.902	96.78	121.535	96.452	95.948
														20	22.1	24.9	22.8	27.3	24.5	29.2	25		26.1061	5.80564	1.41667	0.432195	0.138807	0.134329		80.555	52.543	94.307	168.842	86.219	92.958
														20.8	20.9	25	24.2	27.7	26.1	29.1	26.8		2.3145	25.6274	0.384636	1.64549	0.060174	0.155744		160.042	87.481	188.217	132.503	138.056	75.286
														23.4	21.6	26.6	23.2	28.3	24.9	31.3	25.9		13.2083	15.1438	0.674334	0.55091	0.195872	0.274887		84.711	292.781	106.529	275.791	71.527	81.174
														21.3	21.6	25.1	22.6	27.1	23	27.9	25.4		0.739587	15.4388	0.119968	1.11274	0.061649	0.138745		76.589	418.862	103.966	404.037	84.856	379.726
														20.6	20	23	24	25.7	24	25	24.7		12.3427	29.8882	1.02589	1.16704	0.120312	0.256102		89.07	170.697	101.526	158.604	91.279	110.349

## Sheet: fig. S5
fig. S5D			fig. S5F																			fig. S5H			fig. S5M
TH density			Adrb1		Adrb2		Adrb3		Adra1a		Adra1b		Adra1d		Adra2a		Adra2b		Adra2c			ADRB2+ cells (%)			Tumor/total liver (%)		Tumor number (/mm2)		Tumor size (mm2)
Control	CRS		Control	HCC	Control	HCC	Control	HCC	Control	HCC	Control	HCC	Control	HCC	Control	HCC	Control	HCC	Control	HCC		Hepatocytes	Tumor cells		HCC+stress	HCC+stress+inhibitor	HCC+stress	HCC+stress+inhibitor	HCC+stress	HCC+stress+inhibitor
0.461555	0.217605		1.023	3.402	0.742	8.571	1.228	0.989	1.506	0.786	1.125	1.078	1.065	3.508	0.885	0.706	1.717	1.596	0.695	2.073		0	100		1.73846	5.01009	0.078793	0.207262	0.220637	0.290073
0.234962	0.25959		1.065	2.115	0.971	9.976	1.12	0.958	1.146	0.508	1.016	0.887	0.845	1.706	1.114	1.365	1.068	0.857	0.878	1.735		0	99.0196		3.28246	10.2297	0.118025	0.28486	0.278114	0.359115
0.144982	0.116014		0.966	3.663	0.962	10.118	1.075	2.07	1.03	1.536	0.989	1.779	0.827		1.322	1.515	0.983	2.648	0.831	2.349		0	96.3303		14.988	1.27397	0.295917	0.05288	0.506492	0.240917
0.193524	1.28095			2.243		3.35		2.446		0.885		1.191		0.675		0.96		0.859		0.586		0	93.6709		2.84294	0.433937	0.09498	0.046117	0.299321	0.094095
0.860262	0.931835			1.021		17.985		1.755		0.149		0.858		1.642		2.337		0.085		0.11		0	97.8723		28.7799	2.58086	0.795863	0.125173	0.361618	0.206184
0.43726	0.47524			1.921		6.487		2.302		0.414		1.293				1.683		1.005		0.54					16.1232	0.231456	0.652902	0.022646	0.246947	0.102207
0.917268	0.538874			3.664		10.901		6.557		0.196		1.442		1.405		0.618		0.332		0.228					4.71006	3.22751	0.159771	0.081534	0.294801	0.395849
1.45316	1.1138																								14.2009	1.50594	0.496293	0.029752	0.286139	0.506168
0.531316	0.468135																								5.05008	1.07387	0.173902	0.060616	0.290398	0.177159
0.300336	0.855041																									0.177725		0.015215		0.116808
0.922132	0.513458
0.411272	0.536656
0.36726	0.717545
0.693083	0.780153
0.124621	0.131917
0.168586	0.146914
0.109339	1.14615
0.22316	1.43037
0.113177	0.988078
0.373427	0.54965
0.717857	0.579075
0.22352	1.04135
0.519566	0.617634
0.29575	1.00966
0.182822	0.573134
0.67683	0.523878
1.61761	0.844379
0.591599	1.21349
0.809112	1.00607
0.640624	0.565004
0.763707	0.98512
0.687198	1.07626
0.806841	1.07868
0.278042	1.27513
0.912989	0.903082
0.697204	1.27513
0.42716	0.765945
0.707835	0.580918
0.672074	1.10437
0.904069	0.748155
0.203327	0.871468
1.06258	0.491062
0.45015	1.12196
1.33666	0.676205
1.27216	0.894853
1.25796	0.727221
	2.11595
	1.37782
	0.431652
	0.253817
	0.470425

[truncated: 1 more sheets: fig. S7]
